# Supplementary material for: Age differences in functioning and contextual factors in community-dwelling stroke survivors: A national cross-sectional survey
Source: PLoS One. 2022 Aug 25;17(8):e0273644. doi: 10.1371/journal.pone.0273644 (PMC9409552; doi:10.1371/journal.pone.0273644)
Supplement: S1 Data — (XLSX) [file pone.0273644.s003.xlsx]

## Sheet: data
Age	gender	cohab	education	Rarm	Rhand	Rleg	Rfoot	Larm	Lhand	Lleg	Lfoot	balance	apraxia	neglect	aphasia	swollprob	memory	headache	visual	face_numbness/paralysis	cardiovasc	diabetis	anxiety/depression	COPD	OA_RA	osteoporosis	cancer	urinary	bloodpressure	fibr/arrythmia	emboli	myalgia	fatigue	energy	fat_disability	pain	falls	fracture	fulltime	parttime	student	retired	unemployed	disabled	volunteer	other	fulltime_post	parttime_post	student_post
85	Women	2	3		1																		1		1			1					4		4	1	1	1				1
77	Women	2	2						1		1	1					1				1												4	4	4	2				1
47	Men	3	3					1				1				1																	2	3	3	2			1								1
80	Women	1	1	1	1							1	1	1	1	1	1						1		1	1							5	3	4	4	1	1				1
83	Women	1	1					1	1	1		1			1		1				1							1					3	3	4	2	1	1				1			1
88	Women	2	1		1					1		1									1							1					2	5	1	2						1
72	Women	1	1									1			1																		2	5		3	1	1				1
83	Women	2	1												1						1							1					4	3	2	1						1
90	Men	2	3							1		1																1					3	5	2	2						1
84	Women	1	4	1																								1			1		5	1	5							1			1
76	Women	2	4	1	1	1	1					1	1		1						1		1		1	1							5			2	1	2				1
86	Women	2	2																						1						1		4	4	5	2						1
75	Men	2	4												1							1											3	4	1	1			1
54	Women	2	1	1	1	1	1					1			1																		3	5	2	1			1								1
85	Women	2	2							1	1				1						1						1						4	2	4	3	1	1				1
87	Women	1	1																		1				1	1						1	5	4	4	4	1	2				1
80	Women	1	1		1																1							1					1	5	1	1						1
64	Men	2	3				1															1			1						1	1	3	4	1		1	2						1
44	Men	3	3	1	1	1	1					1	1		1																		2	4	1	1			1								1
64	Men	2	3					1	1	1	1	1													1								4	4	3	2			1								1
73	Men	1	2					1	1		1	1													1			1					4	4	4	1			1						1
46	Men	1	1									1					1				1												4	2	4	4			1
69	Men	1	1									1					1										1						4	5	2	2				1
89	Women	1	1												1		1				1							1				1	4	4	3	1						1
79	Men	3	3	1	1							1			1						1		1										2	4		1						1
73	Women	2	1															1							1								2	5	1	1						1
84	Women	1	1		1							1				1									1								4	4	3	3						1
79	Women	2	2			1	1																					1					3			2						1			1
76	Men	2	2		1							1																					2	4	1							1
76	Women	2	1	1			1					1			1		1				1		1		1	1		1					5	2	5	3	1	1				1
72	Men	2	1									1					1														1		2	4	1	1			1
75	Men	2	3									1									1		1										4	3	2	1			1								1
63	Women	3	3															1											1				3	3	4	3			1								1
59	Men	3	4															1
88	Men	2	3	1	1	1	1					1									1				1								4	5	5	2						1
84	Men	3	1							1		1	1				1				1		1					1					5	3	5	2						1
32	Women	2	2					1	1	1	1										1					1							5	2	3	2								1	1
82	Women	2								1											1		1					1					5	2	4	2	1	1				1
70	Women	2	1												1		1		1															5	1	1	1	2	1
70	Men	2	1	1	1	1	1					1	1	1	1	1						1											5	2	4	2			1
81	Women	2	1					1	1	1	1	1	1	1		1							1		1								5	4	2	4	1	1				1
72	Women	1	1									1			1			1			1			1	1					1			4	4	4	1						1
84	Men	2	1	1	1							1					1				1												5	5	4	1						1
65	Men	2	2															1	1		1												2	5	1	1			1								1
82	Women	1	1									1																							3	2	1	1				1
80	Men	2	3					1	1														1				1						3			4	1	2				1
94	Men	2	1			1																											3	5	2							1
71	Men	3	3					1	1		1	1										1											4	4	2	1						1
79	Men	1	1					1				1			1		1				1	1											4	4	3	3	1	1		1
91	Women	1	3					1	1	1	1	1					1				1	1	1		1								5	4	5	2	1	1				1
63	Women	3	2														1		1		1												4	3	4	1				1								1
81	Men	2	3												1							1			1								1	1		2						1
82	Women	1	2									1									1	1						1					5	4	5	2						1
64	Men	3	3									1			1		1																2	2	1	1			1
81	Men	3	3		1		1					1		1																			3	4	3	1						1
80	Women	1	2																										1				1	5	1	1						1
89	Men	1	3									1	1		1	1	1				1					1	1						5	4	2	3				1
76	Men	3	4									1							1		1												2	4		2						1
59	Men	1	3												1															1				5		1			1								1
54	Women	1	1																				1									1	2	4	1	2								1
71	Men	2	4					1	1	1	1	1			1						1				1								4	3	4	3	1	1		1
48	Men	3	3	1	1	1	1								1																		1	5	1	1			1								1
80	Men	1	1					1	1	1	1	1	1		1	1				1	1		1										4	5	4	2	1	1				1
33	Women	3	4																	1													2	4	1	2			1								1
72	Men	2	3	1	1	1	1								1					1				1									3	4	4	1								1
61	Women	3	3	1			1										1									1							3	4		2			1									1
64	Men	1	3									1									1												3	4	1	3								1
54	Women	3	4									1																					4	3	4	1			1									1
67	Women	2	1					1	1			1	1	1																			3	4	3					1
60	Men	3	4											1																1				3		1			1								1
82	Men	1	3					1	1	1	1	1					1				1					1							4									1
58	Men	2	1	1	1	1	1	1	1	1	1	1			1	1	1				1												3	4	1	1			1
68	Women	2	2					1	1	1	1	1	1				1								1								4	3	3	3						1
66	Women	3	2					1	1	1	1	1			1		1								1		1						4	3	4	2	1	1		1								1
27	Men	3	3					1	1	1	1	1			1				1														1	5	1	1			1								1
72	Women	2	2									1	1		1		1				1	1		1				1					5	1	5	2						1
79	Men	3	3					1	1	1	1	1	1	1	1	1	1			1
78	Men	3	3									1									1		1				1	1					5	4		3	1	2				1
70	Men	2	1	1	1	1	1					1				1			1														4	3	4	1				1
74	Women	2	4	1								1			1																		2	5		1			1									1
59	Women	2	3					1												1													2	5	1	1			1								1
47	Women	4	4										1				1												1				3	4	1	1	1	1	1									1
63	Women	2	1									1	1	1			1										1						5	3	5	3	1	2						1
72	Women	3	1	1	1		1						1												1								3			2	1	1				1
66	Men	2	4					1	1	1	1	1		1	1																		3	4	2	1	1	1	1								1
70	Women	3	1					1	1	1	1	1																						4		2						1
64	Men	3	2									1					1				1												3	4		1								1
81	Men	2	3									1	1	1			1				1						1						4	3	4	2	1	1				1
70	Women	2	1												1						1						1							4		1	1	1	1									1
68	Men	1	3	1	1							1	1			1	1					1	1										4		3	1	1	1				1
71	Men	2	3					1	1	1	1	1		1	1						1												3	4	2	2	1	1	1
65	Men	2	3	1	1	1	1								1		1																2	4	1	1			1									1
57	Men	3	3																										1				2	4	3	1			1								1
74	Women	2	1	1	1	1	1					1	1		1	1					1						1						4	2	1	2	1	1								1
78	Men	1	3					1	1		1	1			1	1												1					5	5	4	1						1
73	Women	2	1							1	1	1					1								1	1	1			1			1	4	5	4						1
84	Men	1	1	1								1										1						1					4	4	2	3						1
83	Women	2	1	1				1				1	1	1			1				1		1		1			1					4	2	3	3						1
64	Men	3	1					1																			1						3	4	3	3			1
74	Men	1	1								1	1				1									1			1					4	4		3	1	1				1
85	Men	2	1									1	1			1	1				1												5	2	3	2						1
84	Women	1	1														1				1		1		1								3	4	2	2						1
81	Women	1	1							1																			1				2	4	2	2						1
69	Women	2	1					1		1							1																4	4	5	2				1								1
67	Women	2	1									1			1	1	1					1			1			1					4	1	4	3									1
47	Men	3	2									1									1												3	2	3	1			1								1
70	Men	2	2	1	1	1	1					1	1	1							1	1							1				3	4	2	4	1	2				1
81	Women	2	1														1																3	4		2	1	1				1
71	Men	2	3									1	1	1	1						1												4	3	4	1			1
74	Women	1	2									1									1							1					5	4	2	2						1
59	Women	3	1	1	1	1	1								1																	1	4	3	2	3	1	1	1
89	Women	1	1										1		1		1						1		1		1	1					5	1	5	3	1	1				1
67	Men	2	2					1	1	1	1	1				1						1			1						1		2	5	2	2			1								1
78	Women	1	1	1	1	1	1						1		1	1								1	1			1					3	3	3	2						1
[truncated: 75 more columns]
